# Supplementary material for: Laboratory and clinical trials of cocamide diethanolamine lotion against head lice
Source: PeerJ. 2015 Nov 3;3:e1368. doi: 10.7717/peerj.1368 (PMC4636399; doi:10.7717/peerj.1368)
Supplement: Data S2 [file peerj-03-1368-s005.xlsx]

## Sheet: Sheet1
Study number		Age	Sex	Number in house	Number enrolled	Hair Length	Thickness	Curl	Type	Infestation level	Treatment	Outcome		1st treatment wt used		2nd treatment wt used (if applies)
001		10	F	6	3	E	F	S	N	M	1	F		73.92
002		6	M	6	3	A	F	S	N	L	2	OF			27.02
003		6	M	6	3	A	F	S	N	L	2	F			29.78
004		10	M	4	2	A	T	S	D	L	1	F		59.11
005		6	F	4	2	B	F	S	N	M	2	F			68.83
006		8	F	5	2	E	F	W	N	M	2	F		49.52		68.11
007		48	F	5	2	A	F	S	N	L	1	F		46.41
008		9	M	4	1	A	T	W	N	L	1	C		51.27
009		12	F	5	2	B	A	S	N	L	1	C		92.76
010		7	F	5	2	B	F	S	N	L	2	F		59.24		75.9
011		9	F	4	1	B	A	W	N	M	1	F		73.32
012		8	F	4	1	B	F	W	N	M	2	F		116.3		145.45
013		10	F	4	2	B	A	S	N	H	1	F		80.43
014		34	F	4	2	B	T	S	G	L	2	OF		116.99		166.75
015		8	F	5	1	E	F	S	N	L	2	C		54.43		66.23
016		7	F	6	4	E	T	S	N	M	1	T		61.08
017		5	F	6	4	E	F	S	N	M	2	R		52.56		69.94
018		33	F	6	4	E	F	W	G	L	1	F/DO		66.35
019		11	F	6	4	E	F	W	G	L	1	F		82.15
020		5	M	8	2	A	T	W	N	L	2	C		79.19		62.97
021		6	F	8	2	E	F	S	N	L	2	C		54.04		62.43
022		9	F	6	1	B	T	S	N	M	1	OF		100.28
023		4	F	5	2	B	F	S	N	L	1	OF		94.64
024		8	M	5	2	A	A	S	N	L	2	F		52.33		47.7
025		10	F	4	1	B	F	S	N	L	2	F		132.82			218	228
026		6	F	5	1	A	F	S	D	H	1	F		42.75
027		8	M	5	1	A	A	S	D	M	2	F		46.92		58.23
028		6	F	5	2	B	T	W	N	M	1	F		96.11
029		4	F	5	2	E	F	S	D	M	2	F		80.88		64.8
030		6	F	4	1	B	F	S	N	M	2	F		76.57		96.19
031		13	F	6	2	E	T	S	D	L	1	OF		136.5
032		9	F	6	2	B	F	S	D	H	1	F		101.2
033		10	F	4	1	E	A	S	D	L	1	OF		111.18
034		5	F	5	1	B	F	C	N	L	2	C		75.88		88.58
035		8	F	4	1	B	T	W	N	L	2	F		193.15		290.05
036		10	F	4	1	E	A	S	N	L	1	F		110.85
037		11	F	7	1	B	A	S	N	H	1	F		32.11
038		6	F	4	1	B	A	W	N	M	1	OF		96.55
039		6	F	3	1	B	T	W	N	H	1	C		97.63
040		6	M	2	1	A	F	S	D	L	2	C		60.17		23.53
041		9	F	5	1	B	A	S	N	H	2	F		117.9		131.41
042		6	F	2	2	B	A	S	N	H	1	F		101.41
043		23	F	2	2	B	T	S	N	M	2	R		160.11		97.2	199
044		6	F	5	1	B	A	S	N	L	1	F		120.03
045		9	F	6	5	B	T	S	D	M	2	F		101.22		58.69
046		6	F	6	5	B	T	S	D	M	2	F		125.02		121.34
047		11	F	6	5	E	T	S	D	M	2	C		112.74		77.55
048		14	F	6	5	B	T	S	D	L	1	OF		170.22
049		39	F	6	5	E	T	S	D	L	1	C		96.94
050		8	F	3	1	B	T	S	D	M	1	OF		117.83
051		9	F	4	1	B	T	S	N	L	2	C		217.29		123.18
052		8	F	4	2	E	T	S	D	L	1	OF		98.37
053		11	M	4	2	A	A	S	N	L	1	R		60.93
054		7	M	4	3	A	A	S	N	H	1	F		42.89
055		5	F	4	3	B	F	S	N	H	2	F		65.05		63.88
056		41	F	4	3	B	T	S	N	H	2	F		222.3		201.72
057		5	F	4	1	E	F	W	N	L	2	OF		33.22			201
058		11	F	4	2	B	F	S	N	M	2	F		79.34		53
059		44	F	4	2	B	T	S	N	L	1	C		87.64
060		9	F	5	3	B	A	W	N	H	2	F		83.59		95.7
061		40	M	5	3	A	A	S	N	L	1	OF		50.21
062		13	M	5	3	E	T	C	N	H	2	F NC		68.95		17.4
063
064		7	F	4	1	B	T	S	N	L	1	C		94.62
065		4	F	6	2	B	F	W	D	M	1	F		45.26
066		9	F	6	2	E	T	S	D	M	2	F		54.98		59.27
067		6	F	5	3	B	A	S	N	M	2	F		131.43		142.5
068		4	F	5	3	B	F	S	N	L	2	F		100.32		95.71
069		29	F	5	3	B	T	S	G	L	1	F		260.34
070		7	M	5	1	A	A	S	N	L	1	C		48.81
071		8	F	3	1	B	A	S	N	M	1	C		124.57
072		9	F	5	2	E	A	S	N	M	2	F		98.68		175.23
073		12	F	5	2	B	F	S	N	M	1	F		137.4
074		7	F	4	3	B	F	W	N	H	1	F		129.45
075		9	M	4	3	A	T	S	N	M	1	OF		56.13
076		43	F	4	3	E	F	S	N	M	2	OF		70.68		88.49
077		5	F	3	3	E	A	S	N	H	1	F		47.15
078		7	F	3	3	B	F	W	N	L	2	F		95.04		95.81
079		37	F	3	3	E	T	W	G	L	2	OF		100.22		101.83
080		8	F	6	1	B	T	W	N	M	2	F		185.59		43.19	214
081		10	F	5	3	B	F	S	N	M	1	F			244
082		11	F	5	3	B	A	S	N	M	1	OF			94.15		216
083		31	F	5	3	B	F	S	N	L	2	R		192.87			207	241
084
085
086		5	F	3	2	E	A	S	N	L	1	F		74.97
087		32	F	3	2	E	A	W	N	L	2	C			213		225
088		7	F	2	1	B	A	S	N	L	2	DO		96.72		41.3
089		9	F	5	2	B	A	W	N	L	1	OF			97.12		208
090		6	F	5	2	B	A	W	N	L	2	C		98.55		100.23
091		42	M	5	3	A	A	W	D	L	2	OF		74.7				204
092		6	F	5	3	E	A	S	N	L	1	F		64.3
093		11	F	5	3	B	A	S	N	L	2	F			15.5		202	209
094		8	F	5	1	B	F	S	N	L	1	OF		111.8
095		4	F	6	1	E	T	S	D	L	2	F					226	233
096		35	F	3	2	E	A	S	N	L	1	OF		68.98
097		6	F	3	2	E	A	S	N	M	1	F		47.76
098		5	F	4	1	B	T	W	N	M	1	WD			4.1		222
099		10	F	6	2	B	F	S	D	L	2	C					224	235
100		13	F	6	2	B	T	S	G	L	1	OF			37.7		256
101		22	M	5	4	A	T	S	N	L	2	C			45.2		210	240
102		7	M	5	4	A	A	S	N	L	1	OF
103		28	F	5	4	B	T	W	N	M	2	F			219		220	231
104		5	M	5	4	A	T	S	N	L	2	C			230		232
105
106
107		9	F	4	1	B	F	S	N	L	1	F		79.9
108		6	M	5	3	A	F	S	N	L	1	R					215	238
109		4	F	5	3	E	F	S	N	L	1	F			239
110		38	F	5	3	A	F	S	N	L	2	F
111		13	F	5	1	E	A	W	D	L	1	OF			96.47		248
112		8	F	4	1	B	A	S	N	M	2	F			205		227	246
113
114
115		11	M	4	4	A	F	S	D	M	2	C		75.19				249
116		35	M	4	4	A	W	S	D	L	2	C			197		221
117		35	F	4	4	B	A	W	N	L	2	C		201.14			247	251
118		9	M	4	4	A	A	S	N	M	2	C		71.78				252
119		10	F	4	1	E	A	S	N	M	1	F			96.98		198
120
121														8380.12		3371.49
122														94.1587		93.6525
123
124															94.01
125
126																		bottle number known but bottle weight not recorded
127
128																		bottle number unknown
129
130																		possibly only one of two bottles recorded
131
132
133
134
135
136
137
138
139
140
141
142
143
144

## Sheet: Sheet2
number	Initials	Day 4	Date	Lice found					Day 8	Date	Lice found
				#1	#2	#3	M	F			#1	#2	#3	M	F
001	KS		1999-10-18	0	1	3	1	1		1999-10-22	0	0	1	1	1
002	KS		1999-10-18	10	0	0	0	0		1999-10-22	1	0	0	0	0
003	AS		1999-10-18	12	0	0	0	0		1999-10-22	0	0	0	0	0
004	PM		1999-10-18	0	0	0	1	1		1999-10-22	0	8	3	1	1
005	SLM		1999-10-18	1	0	0	1	0		1999-10-22	1	0	0	0	0
006	RC		1999-10-22	2	0	0	0	0		1999-10-26	6	0	0	0	0
007	SC		1999-10-22	0	0	0	1	0		1999-10-26	1	0	0	0	0
008	AC		1999-10-23	0	0	0	0	0		1999-10-27	0	0	0	0	0
009	JP		1999-10-24	0	0	0	0	0		1999-10-28	0	0	0	0	0
010	AP		1999-10-24	0	0	0	3	1		1999-10-28	0	0	0	0	0
011	AN		1999-10-29	7	2	1	1	2		1999-11-02	14	14	8	2	3
012	EW		1999-10-29	8	0	0	0	0		1999-11-02	2	0	0	0	0
013	KM		1999-10-29	1	1	0	0	1		1999-11-02	3	11	0	0	0
014	JM		1999-10-29	0	0	0	0	0		1999-11-02	1	0	0	0	0
015	FH		1999-10-30	0	0	0	1	0		1999-11-03	0	0	0	0	0
016	TF		1999-10-30	0	0	0	2	1		1999-11-03	0	0	1	1	0
017	KF		1999-10-30	3	1	0	0	1		1999-11-03	0	0	0	0	0
018	SF		1999-10-30	0	0	0	1	0		1999-11-03	DO
019	LF		1999-10-30	0	0	1	1	0		1999-11-03	1	0	0	0	0
020	TT		1999-11-01	0	0	0	0	0		1999-11-05	0	0	0	0	0
021	EK		1999-11-01	0	0	0	0	0		1999-11-05	0	0	0	0	0
022	AJ		1999-11-05	0	0	0	0	0		1999-11-10	0	2	0	0	0
023	AC		1999-11-09	0	0	0	0	0		1999-11-13	0	3	0	0	0
024	OC		1999-11-09	5	0	0	0	0		1999-11-13	0	0	0	0	0
025	RP		1999-11-09	3	0	0	0	1		1999-11-13	0	1	0	0	0
026	GG		1999-10-18	15	5	3	3	6		1999-10-22	20	10	3	1	0
027	DG		1999-10-18	44	11	2	1	3		1999-10-22	9	0	4	1	0
028	KS		1999-10-18	4	2	3	1	2		1999-10-24	34	40	17	6	9
029	DS		1999-10-18	39	63	31	7	18		1999-10-22	4	0	1	6	1
030	JLA		1999-10-19	1	1	0	2	1		1999-10-23	0	0	1	0	0
031	SA		1999-10-24	0	1	0	0	0		1999-10-27	0	0	0	0	0
032	CA		1999-10-24	1	0	0	0	1		1999-10-27	3	1	0	0	2
033	KS		1999-10-24	0	0	0	0	0		1999-10-28	1	0	2	0	0
034	EB		1999-10-25	1	0	0	1	0		1999-10-29	0	0	0	0	0
035	EBG		1999-10-29	8	1	2	0	3		1999-11-02	0	1	1	1	0
036	SELB		1999-10-26	1	0	1	0	0		1999-10-30	5	7	0	1	0
037	PEG		1999-10-29	3	0	0	0	4		1999-11-02	9	9	1	1	0
038	AB		1999-10-29	2	0	0	0	0		1999-11-02	4	3	1	0	0
039	KD		1999-10-29	0	0	0	0	0		1999-11-02	0	0	0	0	0
040	MJC		1999-10-30	49	13	0	0	0		1999-11-03	8	17	11	0	0
041	VC		1999-11-02	8	2	0	0	0		1999-11-08	0	0	10	0	2
042	AG		1999-11-03	8	2	0	0	0		1999-11-07	7	16	5	0	1
043	EG		1999-11-03	8	4	0	0	0		1999-11-07	0	0	0	0	0
044	JB		1999-11-05	0	0	1	0	0		1999-11-09	0	0	2	0	0
045	ET		1999-11-06	2	4	2	2	3		1999-11-10	3	2	7	1	0
046	AT		1999-11-06	0	1	2	0	0		1999-11-10	0	0	0	2	0
047	NT		1999-11-06	1	0	0	0	0		1999-11-10	0	0	0	0	0
048	ST		1999-11-06	3	0	0	0	0		1999-11-10	5	0	0	0	0
049	DT		1999-11-06	0	0	0	0	0		1999-11-10	0	0	0	0	0
050	NT		1999-11-08	1	0	0	0	0		1999-11-12	0	1	0	0	0
051	JM		1999-10-29	0	1	1	0	0		1999-11-02	0	0	1M	0	0
052	SB		1999-11-26	0	0	0	0	0		1999-10-30	2	1	3	0	0
053	DB		1999-11-26	0	0	0	0	0		1999-10-30	0	0	0	0	0
054	MH		1999-10-30	1	0	0	1	0		1999-11-03	1	2	0	0	0
055	CH		1999-10-30	0	1	2	1	0		1999-11-03	1	0	0	1	0
056	SH		1999-10-30	1	0	1	0	1		1999-11-03	1	0	0	0	0
057	PM		1999-11-02	0	0	0	0	0		1999-11-06	1	0	0	0	0
058	SA		1999-11-01	2	0	1	0	0		1999-11-05	0	1	0	0	0
059	TA		1999-11-01	0	0	0	0	0		1999-11-05	0	0	0	0	0
060	MP		1999-11-02	2	0	1	3	0		1999-11-06	0	2	1	0	0
061	LP		1999-11-02	3	0	0	0	0		1999-11-06	0	0	0	0	0
062	PM		1999-11-02	39	27	1	1	4		1999-11-06	1	0	6	0	2
063
064	RM		1999-11-03	0	0	0	0	0		1999-11-07	0	0	0	0	0
065	CM		1999-10-30	0	0	0	1	3		1999-11-03	2	0	0	0	0
066	SB		1999-10-30	4	3	1	0	1		1999-11-03	0	0	1	0	0
067	GD		1999-10-30	0	1	2	9	14		1999-11-03	0	0	0	1	0
068	GD		1999-10-30	0	0	0	0	1		1999-11-03	0	0	2	0	0
069	TA		1999-10-30	0	0	0	0	0		1999-11-03	1	0	0	2	3
070	CB		1999-10-30	0	0	0	0	0		1999-11-03	0	0	0	0	0
071	SB		1999-10-30	0	0	0	0	0		1999-11-03	0	0	0	0	0
072	SW		1999-10-31	2	0	0	8	13		1999-11-04	1	0	0	0	0
073	CW		1999-10-31	15	3	1	0	1		1999-11-04	1	6	7	0	1
074	VH		1999-11-03	43	6	0	1	0		1999-11-06	8	25	32	0	0
075	SH		1999-11-03	1	0	0	0	0		1999-11-06	1	1	0	0	0
076	JH		1999-11-03	0	1	0	0	0		1999-11-06	1	0	0	0	0
077	CM		1999-11-10	0	0	0	0	1		1999-11-15	0	0	0	0	1
078	CM		1999-11-10	0	0	0	0	1		1999-11-15	0	0	0	0	0
079	SM		1999-11-10	0	0	0	0	0		1999-11-15	1	0	0	0	0
080	CW		1999-11-11	9	15	12	2	3		1999-11-15	1	2	4	0	3
081	RW		1999-11-24	0	0	0	0	0		1999-11-28	0	0	0	0	0
082	NW		1999-11-24	0	1	0	0	0		1999-11-28	0	0	5	1	0
083	DW		1999-11-24	0	1	0	0	0		1999-11-28	0	0	0	0	0
084
085
086	LH		1999-11-10	1	0	0	0	0		1999-11-14	4	7	4	0	0
087	CH		1999-11-10	0	0	0	0	0		1999-11-14	0	0	0	0	0
088	SE		1999-11-11	0	0	0	1	1			DROPOUT
089	VS		1999-11-11	0	0	0	0	0		1999-11-15	3	0	0	1	0
090	LS		1999-11-11	0	0	0	0	0		1999-11-15	0	0	0	0	0
091	GOC		1999-11-14	0	0	0	0	0		1999-11-18	0	0	0	0	0
092	HOC		1999-11-14	0	0	2	1	1		1999-11-18	2	0	0	1	0
093	JW		1999-11-14	2	0	1	1	3		1999-11-18	0	0	0	0	0
094	RL		1999-11-15	0	0	0	0	0		1999-11-19	4	3	3	0	0
095	MPJ		1999-11-21	8	2	0	1	0		1999-11-25	0	0	0	0	0
096	TF		1999-11-07	0	0	0	0	0		1999-11-11	1	0	1	0	1
097	LS		1999-11-07	3	1	12	2	1		1999-11-11	0	0	6	3	3
098	KW		WITHDRAWN
099	SL		1999-11-23	0	0	1	0	0		1999-11-27	0	0	0	0	0
100	KL		1999-11-23	0	0	0	0	0		1999-11-27	1	0	2	0	0
101	PG		1999-11-20	0	0	0	0	0		1999-11-24	0	0	0	0	0
102	SW		1999-11-20	1	1	0	0	0		1999-11-24	2	3	1	0	0
103	DW		1999-11-20	3	1	1	0	0		1999-11-24	0	0	1	0	0
104	PW		1999-11-20	1	0	0	0	0		1999-11-24	0	0	0	0	0
105
106
107	HEH		1999-11-05	2	0	0	3	0		1999-11-10	0	5	1	1	0
108	DOC		1999-11-22	0	0	0	0	0		1999-11-26	0	0	0	0	1
109	SOC		1999-11-22	6	5	0	1	0		1999-11-26	0	0	10	0	0
110	RB		1999-11-22	0	0	0	2	0		1999-11-26	0	0	0	0	0
111	MD		1999-11-26	0	0	0	0	0		1999-11-30	0	1	1	0	0
112	EW		1999-11-19	1	0	3	3	2		1999-11-23	0	2	3	0	0
113
114
115	AJ		1999-11-14	0	0	0	0	0		1999-11-18	0	0	0	0	0
116	IJ		1999-11-14	0	0	0	0	0		1999-11-18	0	0	0	0	0
117	SJ		1999-11-14	0	0	0	0	0		1999-11-18	0	0	0	0	0
118	DJ		1999-11-14	5	2	0	0	0		1999-11-18	0	0	0	0	0
119	FM		1999-11-16	4	0	2	1	1		1999-11-20	9	1	0	0	0
120
121
122
123
124
125
126
127
128
129
130
131
132
133
134
135
136
137
138
139
140
141
142
143
144

## Sheet: Sheet3
Participant	Initials	Day 11	Date	Lice found					Day 14	Date	Lice found						treatment
				#1	#2	#3	M	F			#1	#2	#3	M	F	OUTCOME
001	KS		1999-10-25	0	0	1	0	2		1999-10-28	0	2	0	0	2	F	1
002	KS		1999-10-25	0	0	0	0	0		1999-10-28	0	0	0	0	0	OF	2
003	AS		1999-10-25	1	0	0	1	1		1999-10-28	0	0	0	0	0	F	2
004	PM		1999-10-25	3	2	3	1	2		1999-10-28	0	1	2	1	0	F	1
005	SLM		1999-10-25	1	1	2	1	3		1999-10-28	1	5	1	1	0	F	2
006	RC		1999-10-29	2	3	1	0	0		1999-11-02	0	3	2	0	2	F	2
007	SC		1999-10-29	0	0	0	0	0		1999-11-02	0	0	0	0	0	F	1
008	AC		1999-10-30	0	0	0	0	0		1999-11-02	0	0	0	0	0	C	1
009	JP		1999-11-01	0	0	0	0	0		1999-11-03	0	0	0	0	0	C	1
010	AP		1999-11-01	0	0	0	0	0		1999-11-03	0	0	1	0	0	F	2
011	AN		1999-11-05	3	2	26	1	2		1999-11-08	1	0	1	8	11	F	1
012	EW		1999-11-05	2	1	1	0	0		1999-11-08	0	3	4	3	3	F	2
013	KM		1999-11-05	0	1	0	0	0		1999-11-08	0	4	2	1	0	F	1
014	JM		1999-11-05	0	0	0	0	0		1999-11-08	0	0	0	0	0	OF	2
015	FH		1999-11-06	0	0	0	0	0		1999-11-09	0	0	0	0	0	C	2
016	TF		1999-11-06	0	0	0	0	0		1999-11-09	0	0	0	0	0	T	1
017	KF		1999-11-06	0	0	0	1	0		1999-11-09	0	0	0	0	0	R	2
018	SF		1999-11-06	DO						1999-11-09	DO					F/DO	1
019	LF		1999-11-06	0	0	0	0	0		1999-11-09	0	0	0	0	0	F	1
020	TT		1999-11-08	0	0	0	0	0		1999-11-11	0	0	0	0	0	C	2
021	EK		1999-11-08	0	0	0	0	0		1999-11-11	0	0	0	0	0	C	2
022	AJ		1999-11-12	0	0	0	0	0		1999-11-15	0	0	0	0	0	OF	1
023	AC		1999-11-16	0	0	1	0	0		1999-11-19	0	0	0	0	0	OF	1
024	OC		1999-11-16	2	0	0	0	1		1999-11-19	0	1	1	0	0	F	2
025	RP		1999-11-16	0	0	2	3	0		1999-11-19	0	0	1	0	0	F	2
026	GG		1999-10-26	11	5	12	3	7		1999-10-28	4	13	2	1	2	F	1
027	DG		1999-10-26	13	4	9	0	2		1999-10-28	0	3	5	0	0	F	2
028	KS		1999-10-25	7	30	21	3	1		1999-10-28	1	0	14	7	3	F	1
029	DS		1999-10-25	1	4	4	3	2		1999-10-28	9	5	29	4	7	F	2
030	JLA		1999-10-26	0	0	0	0	0		1999-10-29	6	0	0	0	0	F	2
031	SA		1999-10-30	0	0	0	0	0		1999-11-02	0	0	0	0	0	OF	1
032	CA		1999-10-30	5	0	0	0	0		1999-11-02	4	1	0	0	0	F	1
033	KS		1999-10-31	0	0	0	0	1		1999-11-03	0	0	0	1	0	OF	1
034	EB		1999-11-01	0	0	0	0	0		1999-11-04	0	0	0	0	0	C	2
035	EBG		1999-11-05	2	0	2	3	1		1999-11-07	1	3	2	1	4	F	2
036	SELB		1999-11-02	0	3	2	0	0		1999-11-04	0	0	0	0	0	F	1
037	PEG		1999-11-05	3	4	56	6	5		1999-11-08	0	2	2	0	4	F	1
038	AB		1999-11-05	N/A						1999-11-08	0	0	1	1	0	OF	1
039	KD		1999-11-05	0	0	0	0	0		1999-11-08	0	0	0	0	0	C	1
040	MJC		1999-11-06	0	0	2 *	0	0		1999-11-09	0	0	0	0	0	C	2
041	VC		1999-11-10	3	0	5	0	0		1999-11-12	0	2	3	1	1	F	2
042	AG		1999-11-10	0	3	14	1	2		1999-11-13	0	0	0	3	3	F	1
043	EG		1999-11-10	0	1	0	0	3		1999-11-13	0	0	1	1	0	R	2
044	JB		1999-11-12	0	0	0	0	0		1999-11-15	0	0	0	0	0	F	1
045	ET		1999-11-13	0	0	0	0	1		1999-11-16	0	2	0	0	0	F	2
046	AT		1999-11-13	0	0	1	0	0		1999-11-16	1	0	0	0	0	F	2
047	NT		1999-11-13	0	0	0	0	0		1999-11-16	0	0	0	0	0	C	2
048	ST		1999-11-13	0	0	2	0	0		1999-11-16	0	0	1	1	1	OF	1
049	DT		1999-11-13	0	0	0	0	0		1999-11-16	0	0	0	0	0	C	1
050	NT		1999-11-15	0	1	2	0	1		1999-11-18	0	1	0	0	2	OF	1
051	JM		1999-11-05	0	0	0	0	0		1999-11-08	0	0	0	0	0	C	2
052	SB		1999-11-02	0	3	2	3	3		1999-11-05	0	1	2	4	6	OF	1
053	DB		1999-11-02	0	0	0	0	0		1999-11-05	0	0	0	0	1	R	1
054	MH		1999-11-06	0	0	1	2	1		1999-11-09	1	0	0	2	1	F	1
055	CH		1999-11-06	1	2	2	2	0		1999-11-09	0	0	1	1	0	F	2
056	SH		1999-11-06	5	0	0	0	0		1999-11-09	1	0	2	0	0	F	2
057	PM		1999-11-09	0	0	0	0	0		1999-11-12	1	0	0	0	0	OF	2
058	SA		1999-11-08	0	0	2	1	1		1999-11-11	0	0	0	0	0	F	2
059	TA		1999-11-08	0	0	0	0	0		1999-11-11	0	0	0	0	0	C	1
060	MP		1999-11-09	0	1	2	2	5		1999-11-12	0	1	3	3	1	F	2
061	LP		1999-11-09	0	0	1	0	0		1999-11-12	0	0	0	0	0	OF	1
062	PM		1999-11-09	2	1	3	1	0		1999-11-12	0	1	3	1	1	F NC	2
063
064	RM		1999-11-10	0	0	0	0	0		1999-11-13	0	0	0	0	0	C	1
065	CM		1999-11-06	0	2	1	0	0		1999-11-09	0	1	1	0	0	F	1
066	SB		1999-11-06	0	0	1	0	0		1999-11-09	0	0	2	0	1	F	2
067	GD	WITHDRAWN														F	2
068	GD	WITHDRAWN														F	2
069	TA	WITHDRAWN														F	1
070	CB		1999-11-06	0	0	0	0	0		1999-11-09	0	0	0	0	0	C	1
071	SB		1999-11-06	0	0	0	0	0		1999-11-09	0	0	0	0	0	C	1
072	SW		1999-11-07	6	1	0	0	1		1999-11-10	4	14	6	0	0	F	2
073	CW		1999-11-07	0	9	10	2	2		1999-11-10	1	0	0	1	1	F	1
074	VH		1999-11-09	0	11	48	4	8		1999-11-12	1	1	17	21	18	F	1
075	SH		1999-11-09	0	0	0	0	0		1999-11-12	0	0	0	0	0	OF	1
076	JH		1999-11-09	0	0	0	0	0		1999-11-12	0	0	0	0	0	OF	2
077	CM		1999-11-17	2	9	19	0	0		1999-11-20	2	4	14	1	0	F	1
078	CM		1999-11-17	0	0	0	1	0		1999-11-20	0	0	0	0	0	F	2
079	SM		1999-11-17	0	0	0	0	0		1999-11-20	0	0	0	0	0	OF	2
080	CW		1999-11-18	2	3	4	0	3		1999-11-21	1	3	4	1	1	F	2
081	RW		1999-12-01	0	0	0	0	1		1999-12-04	0	0	0	1	2	F	1
082	NW		1999-12-01	0	0	0	0	0		1999-12-04	0	0	0	1	0	OF	1
083	DW		1999-12-01	0	0	0	0	1		1999-12-04	0	0	0	0	0	R	2
084
085
086	LH		1999-11-17	0	0	0	0	1		1999-11-20	1	0	4	1	2	F	1
087	CH		1999-11-17	0	0	0	0	0		1999-11-20	0	0	0	0	0	C	2
088	SE															DO	2
089	VS		1999-11-18	0	2	9	0	0		1999-11-21	0	0	2	1	2	OF	1
090	LS		1999-11-18	0	0	0	0	0		1999-11-21	0	0	0	0	0	C	2
091	GOC		1999-11-21	1	0	0	0	0		1999-11-24	0	0	0	0	0	OF	2
092	HOC		1999-11-21	1	2	0	0	0		1999-11-24	6	3	1	1	0	F	1
093	JW		1999-11-21	1	0	1	0	0		1999-11-24	2	6	0	1	0	F	2
094	RL		1999-11-23	0	0	5	1	2		1999-11-25	0	0	5	2	1	OF	1
095	MPJ		1999-11-28	1	1	0	0	1		1999-12-01	0	0	1	1	0	F	2
096	TF		1999-11-14	0	0	0	0	0		1999-11-17	0	0	0	0	0	OF	1
097	LS		1999-11-14	0	0	5	2	4		1999-11-17	0	2	2	1	2	F	1
098	KW															WD	1
099	SL		1999-11-30	0	0	0	0	0		1999-12-04	0	0	0	0	0	C	2
100	KL		1999-11-30	0	0	0	0	0		1999-12-04	0	0	0	0	0	OF	1
101	PG		1999-11-27	0	0	0	0	0		1999-11-30	0	0	0	0	0	C	2
102	SW		1999-11-27	0	0	0	1	0		1999-11-30	0	0	0	0	0	OF	1
103	DW		1999-11-27	0	0	0	0	0		1999-11-30	2	0	0	0	0	F	2
104	PW		1999-11-27	0	0	0	0	0		1999-11-30	0	0	0	0	0	C	2
105
106
107	HEH		1999-11-13	0	0	0	0	0		1999-11-16	0	0	1	0	3	F	1
108	DOC		1999-11-29	0	0	0	0	0		1999-12-02	0	0	1	0	0	R	1
109	SOC		1999-11-29	0	0	2	1	3		1999-12-02	0	0	0	1	1	F	1
110	RB		1999-11-29	0	0	0	2	0		1999-12-02	0	0	1	0	0	F	2
111	MD		1999-12-03	0	0	0	0	0		1999-12-06	0	0	0	0	0	OF	1
112	EW		1999-11-26	0	1	4	3	2		1999-11-29	2	5	12	6	3	F	2
113
114
115	AJ		1999-11-22	0	0	0	0	0		1999-11-24	0	0	0	0	0	C	2
116	IJ		1999-11-22	0	0	0	0	0		1999-11-24	0	0	0	0	0	C	2
117	SJ		1999-11-22	0	0	0	0	0		1999-11-24	0	0	0	0	0	C	2
118	DJ		1999-11-22	0	0	0	0	0		1999-11-24	0	0	0	0	0	C	2
119	FM		1999-11-23	7	26	41	0	0		1999-11-26	1	4	21	6	1	F	1
120
121
122
123
124
125
126
127
128
129
130
131
132
133
134
135
136
137
138
139
140
141
142
143
144
